# Supplementary material for: Bioinspired Electropun Fibrous Materials Based on Poly-3-Hydroxybutyrate and Hemin: Preparation, Physicochemical Properties, and Weathering
Source: Polymers (Basel). 2022 Nov 12;14(22):4878. doi: 10.3390/polym14224878 (PMC9692885; doi:10.3390/polym14224878)
Supplement: Supplementary file 1 [file polymers-14-04878-s001.zip]

Archive with 1 entries (1 files):
- polymers-1960294-supplementary.pdf
